# Supplementary material for: Comparison of Solution Chemical Properties and Biological Activity of Ruthenium Complexes of Selected β-Diketone, 8-Hydroxyquinoline and Pyrithione Ligands
Source: Pharmaceuticals (Basel). 2021 May 27;14(6):518. doi: 10.3390/ph14060518 (PMC8226722; doi:10.3390/ph14060518)
Supplement: Supplementary file 1 [file pharmaceuticals-14-00518-s001.zip]

Archive with 1 entries (1 files):
- pharmaceuticals-1217001-supplementary.pdf
